# Supplementary material for: Role of VEGF Polymorphisms in the Susceptibility and Severity of Interstitial Lung Disease
Source: Biomedicines. 2021 Apr 22;9(5):458. doi: 10.3390/biomedicines9050458 (PMC8145193; doi:10.3390/biomedicines9050458)
Supplement: Supplementary file 1 [file biomedicines-09-00458-s001.zip]

Archive with 1 entries (1 files):
- biomedicines-1185177-supplementary.pdf
